# Supplementary material for: In vitro activity of tedizolid against 43 species of Nocardia species
Source: Sci Rep. 2024 Mar 4;14:5342. doi: 10.1038/s41598-024-55916-7 (PMC10912709; doi:10.1038/s41598-024-55916-7)
Supplement: Supplementary file 1 — Supplementary Information. [file 41598_2024_55916_MOESM1_ESM.xlsx]

## Sheet: Table 1
Table 1 Species distribution of 286 Nocardia strains subjected in this study
Species	No. of isolates
	Clinical isolates (n = 236)	NBRC 1 strains (n = 50)	NBRC No.
N. farcinica complex 2	61
N. farcinica		6	NBRC15532, NBRC3384, NBRC3423, NBRC3424, NBRC3927, NBRC13510
N. cyriacigeorgica	45	1	NBRC100375
N. nova complex 3	37
N. nova		2	NBRC103080, NBRC15556
N. elegans		1	NBRC108235
N. aobensis		1	NBRC100429
N. africana		1	NBRC100379
N.kruczakiae		1	NBRC101016
N. veterana		1	NBRC100344
N. vermiculata		1	NBRC100427
N. abscessus complex 4	35
N. abscessus		1	NBRC100374
N. asiatica		1	NBRC100129
N. beijingensis		1	NBRC16342
N. arthritidis		1	NBRC100137
N. brasiliensis	17	1	NBRC14402
N. transvalensis complex 5	15
N. transvalensis		1	NBRC15921
N. otitidiscaviarum	12	1	NBRC14405
N. thailandica	2	1	NBRC100428
N. takedensis	1	2	NBRC100417, NBRC100418
N. asteroides	1	1	NBRC15531
N. vinacea	1	1	NBRC16497
N. mexicana	1	1	NBRC108244
N. niigatensis	1	1	NBRC100131
N. pseudobrasiliensis	1	1	NBRC108224
N. yamanashiensis	1	1	NBRC100130
N. araoensis		1	NBRC100135
N. paucivorans		1	NBRC100373
N. brevicatena		1	NBRC12119
N. anaemiae		1	NBRC100462
N. carnea		1	NBRC14403
N. concava		1	NBRC100430
N. exalbida		1	NBRC100660
N. higoensis		1	NBRC100133
N. ignorata		1	NBRC108230
N. inohanensis		1	NBRC100128
N. neocaledoniensis		1	NBRC108232
N. ninae		1	NBRC108245
N. pneumoniae		1	NBRC100136
N. puris		1	NBRC108233
N. shimofusensis		1	NBRC100134
N. sienata		1	NBRC100364
N. terpenica		1	NBRC100888
N. testacea		1	NBRC100365
N. uniformis		1	NBRC13702
Nocardia sp.	5
total	236	50
1 NITE Biological Resource Center (Tokyo, Japan)
2 N. farcinica and N. kroppenstedtii were included in the N. farcinica complex.
3 N. nova, N. elegans, N. aobensis, and N. veterana were included in the N. nova complex.
4 N. abscessus, N. asiatica, N. beijingensis, and N. arthritidis were included in the N. abscessus complex
5 N. wallacei and N. transvalensis, and N. blacklockiae were included in the N. transvalensis complex.

## Sheet: Table S1
Table S1 Primer pairs used for the detection of acquired linezolid resistance genes in silico analysis.
Target gene	Primer Sequence (5'-3')	Amplicon size (bp)	Reference
optrA	F: AGGTGGTCAGCGAACTAA	1395
	R: ATCAACTGTTCCCATTCA
poxtA	F: TCAATGCAGAGCAGGAAGCA	791
	R: GGTGGATTTACCGACACCGT
cfr	F: TGAAGTATAAAGCAGGTTGGGAGTCA	746
	R: ACCATATAATTGACCACAAGCAGC
cfr(B)	F: TGAGCATATACGAGTAACCTCAAGA	293
	R: CGCAAGCAGCGTCTATATCA
cfr(D)	F: AGAAGTCGCAACAAGTGAGGA	595
	R: GCAACTGCATGAGTCAAAGAA
